# Supplementary material for: Rewiring of endogenous signaling pathways to genomic targets for therapeutic cell reprogramming
Source: Nat Commun. 2020 Jan 30;11:608. doi: 10.1038/s41467-020-14397-8 (PMC6992713; doi:10.1038/s41467-020-14397-8)
Supplement: Supplementary file 4 — Source Data [file 41467_2020_14397_MOESM4_ESM.xlsx]

## Sheet: Fig.2
	Panel:			No inducer			Stimulated with an inducer			Unit
	b		3.90779	3.3799	3.82637	28.7102	35.3119	36.4819		[SEAP Unit / liter]
	d		6.1737	6.47004	6.96876	11.359	13.3985	15.0604		[SEAP Unit / liter]
	f		7.58389	9.89162	5.66098	47.8581	48.189	56.2467		[SEAP Unit / liter]
	h		5.39809	4.45174	3.80878	73.8422	93.795	100.194		[SEAP Unit / liter]
	j		2.25673	1.92907	2.1115	9.50263	9.68296	9.45823		[SEAP Unit / liter]
	l		1.49968	1.45838	1.25827	14.9864	14.607	13.6445		[SEAP Unit / liter]

## Sheet: Fig.3
	Panel:			No inducer			Stimulated with an inducer				Unit
	b		3.28	3.19	2.58	113.59	98.89	79.77			[mRNA expression relative to GAPDH] x -10000
	c		0	0	0	0.269042	0.253067	0.269042			[microgram of protein/ liter]
	d (insulin)		5.46	6.53	8.33	210.51	246.89	246.03			[mRNA expression relative to GAPDH] x -10000
	d (IL-12)		12.3511	12.167	9.39289	82.3237	62.7511	98.6948			[mRNA expression relative to GAPDH] x -1000000

## Sheet: Fig.4
	Panel:			No inducer			Stimulated with an inducer				Unit
	b (gRNA IL-12)		14.0897	11.1701	11.7661	10096.5	10131.6	5410.58			[mRNA expression relative to GAPDH] x -1000000
	b (gRNA INS)		2.44794	3.24129	2.91111	4.664	2.87103	1.97461			[mRNA expression relative to GAPDH] x -1000000
	c (2h)		13.5596	14.8304	26.7255	22.8019	27.0107	27.2966			[picograms od IL-12 protein / mililiter]
	c (4h)		21.7046	26.1571	23.9097	311.225	314.615	340.915			[picograms od IL-12 protein / mililiter]
	c (8h)		19.0078	18.7417	25.0281	2107.49	2112.12	2116.75			[picograms od IL-12 protein / mililiter]

## Sheet: Fig.5
	Panel:			No inducer			Stimulated with an inducer				Unit
	b		9.04154	7.76275	9.69048	16.1288	14.739	12.6544			[mRNA expression relative to GAPDH] x -1000000
	d		15.5255	27.8879	16.6976	244.988	178.103	158.306			[mRNA expression relative to GAPDH] x -1000000

## Sheet: Supp. Fig.2
						Panel a						Panel b						Panel c						Panel d						Panel e
		Time [hours]			No inducer			Stimulated			No inducer			Stimulated			No inducer			Stimulated			No inducer			Stimulated			No inducer			Stimulated			Unit
		0		0	0	0	0	0	0	0	0	0	0	0	0	0	0	0	0	0	0	0	0	0	0	0	0	0	0	0	0	0	0		[SEAP Unit / liter]
		4		3.36348	3.33346	3.32764	2.36205	2.35773	2.5794	0.83061	0.862752	0.810997	1.38719	1.09255	1.18561	4.17198	3.40013	3.76559	4.8739	4.74025	3.88923	3.05682	2.74488	3.04169	7.83009	6.27419	5.69367	0.746073	0.839856	0.508669	1.21175	1.53417	1.24561		[SEAP Unit / liter]
		8		4.72853	4.83666	5.29027	12.5028	13.2891	13.6405	2.3059	2.04084	1.88954	3.77715	3.74121	3.06434	6.91334	6.28371	6.34303	13.8269	13.6774	13.8156	6.46504	6.67234	6.06848	26.8832	25.8406	25.0443	1.92792	1.67731	1.06069	3.80685	4.58307	3.59479		[SEAP Unit / liter]
		24		15.3934	15.2652	14.7984	78.8419	66.8763	74.7441	10.9977	12.6955	11.472	21.9498	21.9336	22.7228	22.3502	17.0755	21.5611	144.313	169.135	146.941	26.217	24.2857	24.4905	112.586	119.988	116.387	2.92589	3.53969	3.69463	13.0825	14.9113	12.4568		[SEAP Unit / liter]
		36		26.5329	27.4215	27.4673	120.195	118.529	125.798		24.9011	17.2886	33.4701	33.7891	38.9049	34.0859	33.8487	32.0715	191.891	200.23	221.161	35.1544	37.0609	28.0025	158.912	146.104	164.911	5.57986	5.26236	5.41857	16.4495	17.9114	15.9537		[SEAP Unit / liter]

## Sheet: Supp. Fig.3
	Panel:			No inducer			Stimulated with an inducer				Unit
	a		11.6	19.2	11.8	30.5	33	24.2			[mRNA expression relative to GAPDH] x -1000
	b		0	0	0	93.9289	64.1553	103.86			[mRNA expression relative to GAPDH] x -10000000
	c		5.51989	2.74088	4.54613	37.6516	37.0048	43.2504			[mRNA expression relative to GAPDH] x -100000

## Sheet: Supp. Fig.4
	Panel:			No inducer			Stimulated with an inducer			Unit
	a		0.412473	0.753985	1.06045	1.67213	2.72733	2.88158		[SEAP Unit / liter]
	b		0.193131	0.007242	0.092612	1.52892	1.58149	3.46187		[SEAP Unit / liter]
	c		0.09634	0.143454	0.104629	0.627007	0.562711	0.757448		[SEAP Unit / liter]
	d		0	0.090151	0.172134	0.23482	0.273868	0.362631		[SEAP Unit / liter]

## Sheet: Supp. Fig.5
	Panel:	Time		No inducer			mVEGF 20 ng/mL			mVEGF 200 ng/mL				Unit
	a	24h	20.0695	18.0427	20.8482	21.913	19.5707	18.5202	19.9947	16.9202	15.6134			[SEAP Unit / liter]
	a	36h	45.9421	41.7778	46.4509	49.5097	47.3837	46.6695	48.4165	48.4397	48.639			[SEAP Unit / liter]
	b	24h	0.824597	0.770207	0.855798	1.02877	0.914568	0.959419	0.938371	0.780563	0.671116			[SEAP Unit / liter]
	b	36h	1.66417	1.726	1.57218	1.92802	1.82937	2.16655	2.15497	1.82544	1.9033			[SEAP Unit / liter]
	c	24h	0.488938	0.510445	0.641703	0.538244	0.421891	0.535827	0.465007	0.434332	0.257022			[SEAP Unit / liter]
	c	36h	1.65353	1.55553	1.62723	1.47942	1.58121	1.80774	1.43843	1.13818	1.19098			[SEAP Unit / liter]
	d	24h	1.65353	1.55553	1.62723	1.47942	1.58121	1.80774	1.43843	1.13818	1.19098			[SEAP Unit / liter]
	d	36h	2.45336	2.74927	2.48727	2.30177	2.86216	2.81063	2.60931	2.35733	2.1041			[SEAP Unit / liter]
	e	24h	16.2588	15.5537	17.9776	18.0811	17.4912	18.8381	15.5613	18.0822	15.8165			[SEAP Unit / liter]
	e	36h	73.2635	64.5808	65.0712	70.8299	71.3261	72.9775	66.1226	73.283	70.0016			[SEAP Unit / liter]
	f	24h	0.988238	0.984214	0.975736	1.33838	1.09259	1.0429	1.33763	0.722049	1.12884			[SEAP Unit / liter]
	f	36h	2.54267	2.40767	2.30265	2.82239	2.32898	2.41235	2.69496	2.42466	2.44428			[SEAP Unit / liter]
	g	24h	0.004746	0.143828	0.188328	0.142512	0.048206	0.101009	0.116481	0.157444	0.058129			[SEAP Unit / liter]
	g	36h	0.196001	0.099911	0.150328	0.061521	0.078085	0.132883	0.056031	0.055932	0.065892			[SEAP Unit / liter]
	h	24h	0.266891	0.245269	0.200607	0.344907	0.343935	0.214898	0.308684	0.130063	0.317763			[SEAP Unit / liter]
	h	36h	0.647997	0.562116	0.257125	0.64036	0.755982	0.507507	0.478311	0.522477	0.544414			[SEAP Unit / liter]

## Sheet: Supp. Fig.6
	Panel:	Gene		No inducer			Stimulated			Unit
	a	IL-12	1.23248	1.08792	0	0	0	0		[mRNA expression relative to GAPDH] x -1000000
	a	IL-2	1.27595	0	0	3695.54	4809.16	2859.54		[mRNA expression relative to GAPDH] x -1000000
	a	NR4A2	0	1.40597	0.859499	653.285	963.118	1324.81		[mRNA expression relative to GAPDH] x -1000000
	a	EGR3	33.8614	54.2507	58.5488	1039.42	1202.29	1926.24		[mRNA expression relative to GAPDH] x -1000000
	a	VCAM1	0.077566	1.32094	0	77.2557	150.286	191.549		[mRNA expression relative to GAPDH] x -1000000
	b	IL-12	6.78133	8.82483	4.69644	2743.06	5048.25	2705.29		[mRNA expression relative to GAPDH] x -1000000
	b	IL-2	2.56964	3.07709	3.92194	1439.72		1262.06		[mRNA expression relative to GAPDH] x -1000000
	b	NR4A2	0.769274	2.1608	3.84123	3043.61	5299.24	3496.19		[mRNA expression relative to GAPDH] x -1000000
	b	EGR3	113.109	91.873	109.256	631.032	1032.24	534.323		[mRNA expression relative to GAPDH] x -1000000
	b	VCAM1	0	0	0	0	8.40687	14.1386		[mRNA expression relative to GAPDH] x -1000000

## Sheet: Supp. Fig.7
						Panel a
		GEAR NFAT plasmid [ng]			No inducer			Stimulated			Unit
		2.5		2.37232	2.16356	2.05211	26.7886	26.3182	21.5129		[SEAP Unit / liter]
		5		4.46785	3.36813	3.35632	29.8201	29.1682	31.2758		[SEAP Unit / liter]
		10		6.2169	6.72499	5.64295	56.8439	55.3355	55.7411		[SEAP Unit / liter]
		20		11.9293	11.0945	10.5522	61.4576	81.9852	73.8317		[SEAP Unit / liter]
		40		12.8342	15.7314	12.9638	112.532	104.46	101.159		[SEAP Unit / liter]
						Panel b
		GEAR NFAT plasmid [ng]			No inducer			Stimulated
		2.5		6816	5845	6596	302216	309329	260641		NanoLuc [Relative luminescence units]
		5		4644	4855	4084	220783	234119	221849		NanoLuc [Relative luminescence units]
		10		3284	3124	3554	138239	140987	156722		NanoLuc [Relative luminescence units]
		20		4655	3294	3414	180096	181741	175174		NanoLuc [Relative luminescence units]
		40		2573	2733	2503	111777	118433	120327		NanoLuc [Relative luminescence units]

[truncated: 6 more sheets: Supp. Fig.8, Supp. Fig.9, Supp. Fig.10, Supp. Fig.11, Supp. Fig.12, Supp. Fig.13]
